# Supplementary material for: Chlorpromazine overcomes temozolomide resistance in glioblastoma by inhibiting Cx43 and essential DNA repair pathways
Source: J Transl Med. 2024 Jul 18;22:667. doi: 10.1186/s12967-024-05501-3 (PMC11256652; doi:10.1186/s12967-024-05501-3)
Supplement: Supplementary file 1 — Supplementary Material 1. [file 12967_2024_5501_MOESM1_ESM.xlsx]

## Sheet: Foglio1
		Additional file 1.
		Cell Line	CPZ (mM)	TMZ (mM)	MGMT Methylation Status
	Anchorage-dependent cells	U-87 MG	7	170	M
		U-251 MG	8	50	M
		RPE-1	10	150	N/A
	Neuro spheres	TS # 1	14	200	M
		TS # 163	9	150	UM
	IC30 values for chlorpromazine and temozolomide and MGMT
	promoter methylation status of the cell lines employed.
	Table showing mM CPZ and TMZ concentrations corresponding
	to the IC30 calculated for each cell line. The last column shows
	the methylation status of MGMT promoter gene (M =methylated;
	UM = unmethylated).
