# Supplementary material for: Chlorpromazine overcomes temozolomide resistance in glioblastoma by inhibiting Cx43 and essential DNA repair pathways
Source: J Transl Med. 2024 Jul 18;22:667. doi: 10.1186/s12967-024-05501-3 (PMC11256652; doi:10.1186/s12967-024-05501-3)
Supplement: Supplementary file 2 — Supplementary Material 2. [file 12967_2024_5501_MOESM2_ESM.xlsx]

## Sheet: Foglio1
		Additional file 2.
		Primers	Sequence
		NRF2 - Forward	5'-AACCAGTGGATCTGCCAACTACTC-3'
		NRF2 - Reverse	5'-CTGCGCCAAAAGCTGCAT-3'
		HO1 - Forward	5'-TCTCTTGGCTGGCTTCCTTAC-3'
		HO1 - Reverse	5'-GGCTTTTGGAGGTTTGAGACA-3'
		NQO1 - Forward	5'-TGCAGCGGCTTTGAAGAAGAAAG-3'
		NQO1 - Reverse	5'-TCGGCAGGATACTGAAAGTTCGC-3'
		MnSOD - Forward	5'-CAGGCCTTATTCCACTGCT-3'
		MnSOD - Reverse	5'-CAGCATAACGATCGTGGTTT-3'
		RPS18 - Forward	5'-TGCGAGTACTCAACACCAACAT-3'
		RPS18 - Reverse	5'-CTTTCCTCAACACCACATGAGC-3'
		CX43 - Forward	5'-CAAAATCGAATGGGGAGGC-3'
		CX43 - Reverse	5'-GCTGGTCCACAATGGCTAGT-3'
		ERCC1 - Forward	5'-GGCGACGTAATTCCCGACTA-3'
		ERCC1 - Reverse	5'- AGTTCTTCCCCAGGCTCTGC-3'
		ERCC2 - Forward	5'-CGGAACTATGGGAACCTCCT-3'
		ERCC2 - Reverse	5'-TACTTCTCCAGGGCGACACT-3'
		MUTYH - Forward	5'-GTCCTGACGTGGAGGAGTGT-3'
		MUTYH - Reverse	5'-CCTCTGCACCAGCAGAATTT-3'
		PNKP - Forward	5'-TCGAGAGATGACGGACTCCT-3'
		PNKP - Reverse	5'-TTTATTGTGGAGGGGAGCTG-3'
		XRCC1 - Forward	5'-GAGGATGAGGCCTCTCACAG-3'
		XRCC1 - Reverse	5'-TCCTCTGTGTCCCCAGAATC-3'
		MPG - Forward	5'-TGGCACAGGATGAAGCTGTA-3'
		MPG - Reverse	5'-GTGTCCTGCTCAGCCACTCT-3'
		GAPDH - Forward	5'-TCCCTGAGCTGAACGGGAAG-3'
		GAPDH - Reverse	5'-GGAGGAGTGGGTGTCGCTGT-3'
		Table of primers. Table showing the sequence of oligonucleotides
		used for Real-Time PCR.
